# Supplementary material for: Vitamin D Status in Rheumatology Patients with Inflammatory Compared with Non-Inflammatory Diagnoses: Inflammatory and Autoimmune Markers Are Not Associated with Vitamin D Levels
Source: Nutrients. 2026 Jan 20;18(2):326. doi: 10.3390/nu18020326 (PMC12844765; doi:10.3390/nu18020326)
Supplement: Supplementary file 1 [file nutrients-18-00326-s001.zip]

Archive with 1 entries (1 files):
- nutrients-4079243-supplementary.pdf
